# Supplementary material for: Promoting physical activity to patients: a scoping review of the perceptions of doctors in the United Kingdom
Source: Syst Rev. 2023 Jun 24;12:104. doi: 10.1186/s13643-023-02245-x (PMC10290366; doi:10.1186/s13643-023-02245-x)
Supplement: Supplementary file 1 — Additional file 1: Table S1. Final search terms. [file 13643_2023_2245_MOESM1_ESM.xlsx]

## Sheet: Sheet1
DATABASE	SEARCH	HITS
SCOPUS	TITLE-ABS-KEY ( doctor* OR physician* OR surgeon* OR "general practitioner*" OR gp* OR "healthcare profession*" OR "health care profession*" OR "primary care" ) AND TITLE-ABS-KEY ( "physical activit*" OR "exercis*" OR "activit*" OR "walk* " OR "green*" ) AND TITLE-ABS-KEY ( perception* OR view* OR perspective* OR thought* OR think* OR opinion* OR attitude* OR believe OR belief* OR idea* OR barrie…	12 072
EMBASE	((doctor* or physician* or surgeon* or "general practitioner*" or gp* or "healthcare profession*" or "health care profession*" or "primary care").ti,ab,kw) AND (("physical activit*" or exercis* or activit* or walk* or green*).ti,ab,kw) AND ( (perception* or view* or perspective* or thought* or think* or opinion* or attitude* or believe or belief* or idea* or barrier* or influenc* or opportunit* o…	951
MEDLINE	((doctor* or physician* or surgeon* or "general practitioner*" or gp* or "healthcare profession*" or "health care profession*" or "primary care").ti,ab,kw) AND (("physical activit*" or exercis* or activit* or walk* or green*).ti,ab,kw) AND ( (perception* or view* or perspective* or thought* or think* or opinion* or attitude* or believe or belief* or idea* or barrier* or influenc* or opportunit* o…	608
COCHRANE	(doctor* or physician* or surgeon* or "general practitioner*" or gp* or "healthcare profession*" or "health care profession*" or "primary care") in Title Abstract Keyword AND ("physical activit*" or exercis* or activit* or walk* or green*) in Title Abstract Keyword AND (perception* or view* or perspective* or thought* or think* or opinion* or attitude* or believe or belief* or idea* or barrier* o…	2109
PSYCHNET	(Abstract: doctor* OR physician* OR surgeon* OR "general practitioner*" OR gp* OR "healthcare profession*" OR "health care profession*" OR "primary care") AND (Abstract: "physical activit*" OR Abstract: "exercis*" OR Abstract: "activit*" OR Abstract: "walk* " OR Abstract: "green*") AND (Abstract: perception* OR Abstract: view* OR Abstract: perspective* OR Abstract: thought* OR Abstract: think* OR…	1329
	((Title: doctor* OR Title: physician* OR Title: surgeon* OR Title: "general practitioner*" OR Title: gp* OR Title: "healthcare profession*" OR Title: "health care profession*" OR Title: "primary care") AND ((Title: "physical activit*" OR Title: exercis* OR Title: activit* OR Title: walk* OR Title: green*) AND ((Title: perception* OR Title: view* OR Title: perspective* OR Title: thought* OR Title:…
	(Keywords: doctor* OR Keywords: physician* OR Keywords: surgeon* OR Keywords: "general practitioner*" OR Keywords: gp* OR Keywords: "healthcare profession*" OR Keywords: "health care profession*" OR Keywords: "primary care") AND (Keywords: "physical activit*" OR Keywords: exercis* OR Keywords: activit* OR Keywords: walk* OR Keywords: green*) AND (Keywords: perception* OR Keywords: view* OR Keywor…
