# Supplementary material for: Promoting physical activity to patients: a scoping review of the perceptions of doctors in the United Kingdom
Source: Syst Rev. 2023 Jun 24;12:104. doi: 10.1186/s13643-023-02245-x (PMC10290366; doi:10.1186/s13643-023-02245-x)
Supplement: Supplementary file 2 — Additional file 2: Table S2. The final data extraction table. [file 13643_2023_2245_MOESM2_ESM.xlsx]

## Sheet: Sheet1
STUDY INFO				SETTING					Study design	OBJECTIVE	METHODS							KEY FINDINGS
Reference number	Authors	Title	Publication year	Country	Research Setting - primary care/secondary care/ inpatient/ outpatient	Type of doctor	Type of patient	Sample size	Study design	Objective	Qualititive methods: focus group	Qualitative methods: individual interview	Qualitative methods: questionnaire	Qualitative methods: other	Quantitative method: questionnaire	Quantitative method: other	Intervention type if relevant	faciltators: training + education	faciltators: personal high PA level/ interest	Faciltators: time	Facilatators: resources	Facilitators: confidence	faciltators: it is the doctors role	Faciltators: other	Barriers: training + education	Barriers: time	Barriesr: resources	Barriers: lack of personal PA/ interest	Barriers: not doctor's role	Barriers: not relevant for all patients	barriers: confidence	Barriers: other	Theoretical models	Limitations	Notes
1	L. Avery, C. Exley, S. McPherson, M. Trenell, Q. Amstee, K. Hallsworth	Lifestyle Behavior Change in Patients With Nonalcoholic Fatty Liver Disease: A Qualitative Study of Clinical Practice	2017	UK	primary + secondary care	Physicians - hepatology, gastrogenterology, diabetology, primary care	Patients with non-alcoholic fatty liver disease (NAFLD)	21 physicians	semi-structured qualitative interviews.	Establish whether current provision of lifestyle behaviour change support is sufficient, whether HCPs believe they have the tools to target lifestyle behaviour changes effectively, and how targeting diet and physical activity/ exercise to facilitate weight loss and weight loss maintenance in practice can be improved from the perspective of HCPs and patients.		Semistructured qualitative interviews. Two interview topic guides exploring perceptions and expereinces of current clinical practice + diagnostic progress, management of NAFLD and recommendations for current care pathway. Audio recorded, trasncribed verbatim and analysed independently by 2 researchers using directed content analysis.									Having tools to get data about how the patient is doing - ie what their pedometer shows to incentivise them to see the patient again. A flexible approach to lifestyle management would help.				A secondary care physician felt additional training on motivational interviewing would be helpful to get patients on board with exercise referrals.									Few quotations - not really a good overall picture. 21 physicians involved - from both primary and secondary care. Not clearly focussed on PA but discussed more broadly as lifestyle so hard to extract.	more looks at NAFLD management which is based on dietary + exercise changes than actually promoting PA.
2	B. Buckley, S. Finnie, R. Murphy, P. Watson	“You’ve Got to Pick Your Battles”: A Mixed-Methods Investigation of Physical Activity Counselling and Referral within General Practice	2020	England, Liverpool.	Primary care (GP)	General practitioners	Patients attending general practice.	56 GPs for survey. 7 GPs for qualitative interview.	Online multiple choice format with opportunity to give qualitative comments. Qualitative semi-structured interviews (in person/ telephone).	To investigate GP perspectives on PA counselling and referral and interpret these within the contect of Bronfenbrenner's socio-ecological model.		semistructured qualitative interviews at GPs' work or via telephone. Lasted avg 44 mins (21-119). Transcribed and thematic analysis.	Option in online survey to add in qualitative comments.		Multiple choice online survey. Analysed descriptively and reported as frequencies and percentages. Continuous dependent data were checked for nomality and independent T tests where appropriate. Chi-Square tests where appropriate.			14% felt knowledge of effectiveness would encourage them to use referrals. Provision of education.	Having a personal interest means more motivated to know more and promote it. Feels having the enthusiasm helps.		68% felt e-referral systems were a facilitator. Referral process needs to be quick and easy. Incentivising education on this using conitnual professional development points.			46% felt clear marketing information about scheme content was a facilitator. 45% felt clear marketing info about eligibility for the scheme was a facilitator. 30% felt they would be encouraged to refer if the scheme was more PA focused rather than only based at fitness centres. 27% felt better feedback about patient progress would help.	25% felt lack of knowledge about initiatives or how to refer was a barrier.	61% felt lack of time was a barrier. Have to prioritise other things sometimes during consultations.	qualitative resources; unclear pathway for referral	39% felt lack of motivation was a barrier. 0% had a personal belief that exercise is not an effective treatment. All GPs felt that their own PA levels affected their promotion of PA with patients. One said when they used to be fit and inactive they did not feel confident discussing it.	Some GPs said the practice nurse makes referrals not them. GPs feel like it should be everybody's business, but there is an overreliance on the GPs.	not always relevant for the patient. "sometimes you've got to pick your battles"			Socio-ecological model- policy level (provision education, priority), organisational level (feedback, e-referral), interpersonal level (PA as everybody's business, individual patient factors), intrapersonal level (knowledge, GP PA levels/ personal interest)	Focuses only on GPs since in Liverpool that is who mostly undertake Exercise referrals. This varies across the UK however. Self-selected so likely some had a personal interest in PA. Cannot link GPs that were interviewed directly to their survey responses so limits the ability to evaluate representation of survey participants. Low survey response rate (16%). Did not observe proportionate use of r…	2% asked pt about PA in every consult. 21% in most and 77% in some. 20% never referred to local exercise scheme per month. 77% did so 1-5 times. No significant diff in how often Gps promoted PA or refered depending on SES.
3	R. Chatterjee, T. Chapman, M. Brannan, J. Varney	GPs’ knowledge, use, and confidence in national physical activity and health guidelines and tools: a questionnaire-based survey of general practice in England	2017	England	GP	General practitioners	Patients attending general practice.	Quotas for good regional representation. 1013 responses.	Online multiple choice format with opportunity to give qualitative comments.	The specific objectives of this study were: • to measure overall awareness of the national guidelines by GPs; • to identify awareness by GPs of the tools available to support the guidelines; • to measure understanding of GPs on how to use the tools; • to assess how many GPs have undertaken training on the use of tools and interventions; • to measure GPs’ confidence in raising the issue of PA in c…			option in online survey to add further comments.		multiple choice online questionnaire. Data were cross-matched against each other and with the demographics to allow correlations to be identified. T-Test and 95% CI used to assess significance.			Awareness and use of GPPAQ was statistically higher among GPS that were familiar with national guidelines. (and converse true). 41% had a mod-high understanding of PA tools but only 8% had a high level of understanding on how to implement GPPAQ. Those more familiar with national guidelines were more likely to have greater understanding and be more confident in discussing PA with patients.							almost double the proportion of doctors unfamiliar with guidelines reported being unconfident when raising the issue with patients, compared with those who were familiar.					Depending on the condition the patient has.				May have struggled to admit lack of confidence so may not be reflective. GPs who were PA enthusiasts were more likely to participate. Lack of GPs in training in responders.	20% broadly/ very familiar with national PA guidelines. 30% had not heard of the guidelines. 55% had not undertaken any training with respect to encouraging PA.
4	E. Cottrell, E. Roddy, T. Rathod, M. Porcheret, N. Foster	What influences general practitioners’ use of exercise for patients with chronic knee pain? Results from a national survey	2016	UK	GP	General practitioners that had managed someone with chronic knee pain in the last 6 months.	patients with chronic knee pain	835 completed questionnaire. An additional 470 responded with a MDS (minimum data set)	Cross-sectional questionnaire survey tool.	The aim of the current study was to investigate the key influences associated with GPs’ reported exercise use for patients with CKP using a cross-sectional questionnaire survey informed by an analysis framework developed using sociocognitive theories.					Cross-sectional questionnaire survey tool with 5 sections. Likert-scales used for attitudes and beliefs. Pearson Chi-square analysis or Fisher's exact test used as appropriate. IBM SPSS used. Logistic regression used in a posteriori analysis to explore association with "time constraints prevent GPs from providing advice on individual exercises for CKP" and general and local exercise delivery meth…			Increased exercise use among GPs that have read the NICE osteoarthritis guidelines. Increased if GPs disagree it should only be tried after drug therapy.	Personal belief that knee problems are improved by local or general exercises. Exercise usee significantly associated with agreeing exercises should be prescribd to every pt with CKD.				GPs' beliefs about their role in inclusion of exercise into management of CKP was significantly associated with their exercise. The greater they percieved their role, the more likely they were to use it. Also that it was their role to educate the patient.	Exercise use significantly greater among GPs that agreed exercises would be safe for everybody to do.	Uncertainties about the effects of exercise associated with significantly lower exercise use. Exercise use significantly lower among GPs that experienced uncertainty about most appropriate exercise and insufficient expertise to give detailed information.	Insufficient time was not associated with GPs' exercise use, but time constraints were highlighted as a prominent issue for GPs. 82% agreed that time constraints prevent GPs from providing advice on individual exercises for CKP and 51% of GPs who reported having previously experienced barriers to using exercise highlighted insufficient time available in consults as a barrier.							Theory of planned behaviour. Micchie's theoretical domains framework + Godin's hypothesised theoretical framework + Pathman's awareness to adherance model.	Low response rate. Underpowered survey to confidently detect a difference in exercise use ccording to treatment orientation. Multiple testing can result in identification of statistically significant results by chance so patterns of multiple significant associations within each factor of the analysis framework were considered. Though some observed associations are statistically significant, the a…	he factors most strongly associated with GPs’ exercise use were their beliefs about their role and about consequences, moral norm and GP- related beliefs about capabilities	** just written down the statistically sig results	slightly confused
5	C. Cunningham, R. O'Sullivan	Healthcare Professionals’ Application and Integration of Physical Activity in Routine Practice with Older Adults: A Qualitative Study	2021	Ireland + Northern Ireland (only NI data extracted)	Primary care (GP)	Primary healthcare professionals (only GP data extracted)	Older adult patients	63 HCPs of which 10 were GPs from both I and NI.	Semi-structured online interviews.	This research sought to develop our understanding of the supports (individual and structural/organisational) that HCPs need to effectively promote physical activity (through assessment, discussion, and prescription) in routine practice with older adults. Furthermore, this research aimed to enhance our understanding of knowledge (how it is developed and implemented in practice) and decision making…		Semi-structured qualitative online interviews. Those who responded to a prior survey about this topic were asked if they consented to further contact from the research team and those who agreed were emailed an invitation to participate. Other participants recruited via professional bodies. Purposive sampling method to ensure each profession represented. Sampling continued until theoretical and co…						Understanding health benefits -Good evidence that exercise, strength and balance programmes can reduce falls so there's a big payback there to prevent hip #.	Belief of the benefits for health - "suppose we believe, I think that's the thing, I have no doubt of the benefits of exercise). Social identity - role modelling - keen for people to recognise me as someone who goes running.							organisational barriers - time - lack of time you have with people for lifestle counselling and things.							Theortetical domains framework.	Selection bias - those interested in and utilising PA in practice were possibly more motiviated to participate. Unable to work out the demographic of the GPs involved in this.
6	N. Din, G. Moore, S. Murphy, C. Wilkinson, N. Williams	Health professionals’ perspectives on exercise referral and physical activity promotion in primary care: Findings from a process evaluation of the National Exercise Referral Scheme in Wales	2015	Wales	Primary care (GP)	GPs	sedentary patients with at least one health condition (eg mild-mod depression/ anxiety, diabetes, HTN).	31 GPs (plus 9 practice nurses and 6 practice managers).	Group interviews	This paper reports interviews conducted as part of the NERS process evaluation programme. It explores health professionals’ perceptions of their role as promoters of physical activity and perceived barriers and facilitators to referring patients into a national ERS in Wales	All primary care clinicians and managers of selected practices semi-structured group interviews lasting up to 1h over lunch. Topic guide containing open ended questions developed using literature search and modified iteratively after each interview. Digitally recorded and tranascribed. Thematic analysis.						Referral to a local authority facillity by health professionals. An initial health check and consult, patients were offered 16wk supervised exercise programme.		Thought their own activity level made them a credible source of advice to patients. Think the ERS is very useful and can offer a new dimension to healthcare. "It's much better to give [those with low mood] exercise than tp give them tablets"						Not understanding that they did not have liability for referred patients' safety in the programme. ("certifying a patient fit to exercise had major medico-legal implications and put us off until the issue was resolved"). Uncertainty about the effectiveness of the schemes and of PA advice.	Time pressures and competing incentivisation from other services eg smoking cessation. Prioritisation.	Trying to motivate people to do something they had not done for a long time is a waste of money in the presence of more serioius health problems and limitation of resources. ERS such as this may perpetutate inequalities as patients who need it most won't go.	Those inactive, overweight sometimes described feeling uncomfortable or hypocritical advising patients to exercise.	View of their role as a facilitators rather than "parental responsibility" - individuals should be taking the responsibility. Many felt it was not in their expertise or remit though did make an effort and signpost them to specialised services if indicated or requested. Some felt involving health professionals in the referral was unneccesary and serving as gatekeepers rationing access rather than …	Not always relevant for the patient. It depends upon the individual. Felt had to judge the patinet = "I don’t think Id pick on the very fat… you’ve got to pick on somebody who you think would be motivated". Depended on physical appearnce, conditions, age and/or gender.			Framework method for thematically analysing the data as shown by Gale et al. 2013; Ritchie and Spencer 1994.	group interviews meant hierarchy among participants perhaps leading to over-representation of the views of individuals in a greater position of power. More senior HCPs seemed to contribute most. Cannot say whether sceptisicm about some aspects of the scheme change once feedback on the effectiveness and cost effectiveness was provided is unkwnon.	Referral criteria was so braod that almost all patients were eligible.
7	H. Kassam, V. Brown, P. O'Halloran, P. Wheeler, J. Fairclough, N. Maffulli, D. Morrissey	General practitioners’ attitude to sport and exercise medicine services: a questionnaire-based survey	2014	UK - Leicester, Cardiff and Vale and Tower Hamlets.	Primary care (GP)	GPs	No patient group specified	244 responses.	Postal/ online questionnaire - multiple choice + opportunity to add own text and elaborate on answers.	This study aimed to explore GPs’ attitudes to SEM in order to assess whether GPs’ knowledge and referral match the original Department of Health vision in a variety of localities with NHS SEM provision. The objectives included an assessment of GP awareness of the availability of local SEM services, their understanding of the indications for patient referral and application of such understanding t…			Option in questionnaire to add in additional comments.		Multiple choice questionnaire with 15 items to explore knowledge of SEM services alongide understanding, use and satisfaction with the service. Six case scenarios for participants to make management options. Analysed using SPSS. Statistical analysis with Kruskal-WAllis H test, x2 test and Fisher's exact test.							82% reported that they felt confident in giving less active patients advice about exercise.			only 38% had a clear understanding of what cases needed referred to SEM clinic. Those ewith prior SEM referred patients to SEM more often (65% compared to 35% (significantly different).					more likely to refer young patients with MSK problems and more likely to refer patients who exercise regularly or elite athletes compared with patients with chronic conditions who were interested in taking up exercise.				Three diverse locations to increase generalisability but cannot be certain is national generalisability. Lower response rate in Tower Hamlet where the questionnaire was online, limiting how representative findings may be. Response rate was low. Self-selected group.	11% reported having had some prior training in sport and ex medicine.
8	N. Kime, A. Pringle, S. Zwolinsky, D. Vishnubala	How prepared are healthcare professionals for delivering physical activity guidance to those with diabetes? A formative evaluation	2020	England - Yorkshire	Primary care or in the community	GPs	Patients with diabetes - T1 diabetes, T2 diabetes, pre-diabetes.	15 interviews with GP. (18 overall, the other 3 were PNs). Unclear about pilot study (6 HCPs).	online pilot survey and then semi-structured qualitative interviews.	The aim of the work was to conduct a formative evaluation of HCPs working in primary care and the community around the delivery of PA guidance for those with diabetes. The evaluation details information relating to the characteristics, decisions and behaviours of these HCPs, to inform and develop future education and training programmes for this group and, therefore, improve diabetes service prov…		Individual semi-structured interviews conducted face -face or via telephone. 15-1h in length. Individual or paired facilitation by research team. Held either at work or at home. Interview guide was piloted before with a small number of HCPs. Deductive and inductive approach to interviews. Conducted until no new themes emerged. Recorded. No participation incentives. Transcribed and thematic approa…	Open text response questions in online questionnaire.		Multiple choice questionnaire taking approx 15 mins to complete as pilot. IPSS. Only 6 responses for survey. pilot study used to form basis of interviews.				Unless had a special interset in PA/ E or were enthusiastic, extra training wouldn’t be something you would do eg e-learning on BMJ website. “I’m definitely a less is more doctor. If I can stop people’s medications, then I’m thrilled. But that’s why I sought it [PA/E] out, because there’s good evidence now that exercise and weight loss is probably at least as effective, if not more effective, tha…						Received no PA training at medical school so probably could only tell them "should do more" and that would be end of medical training on it. All participants were unfamiliar with any guidelines relating to PA/E and diabetes.	Lack of time and not being able to fit PA/E alongside other priorities into one consultation.					Feel a bit out of our depth when it comes to PA in general, especially when it comes to PA and diabetes.		Phenomenological approach - focussing on HCP behaviour.	some participants knew one of the researchers. Though apparently a strength as meant enabled access to a hard to reach group. Some participatns requested to be interviewed by this collegue "a trusting and safe relationship was established" . Lots of the additional findings in this were probably GP comments, but if it was not clear that it was by a GP then could not include. Most of the participan…	"a one-age summary outline with reference to all the kind of key facts, with evidence supporting it, as to what we ought to be doing as clinicians for patients with diebtes, exercise and how to go about delivering that". Would be good to help clinicians focus on PA/E in consults.
9	O. McCourt, K. Yong, G. Ramdharry, A. Fisher	Physical Activity During and After Haematological Cancer Treatment: A Cross-Sectional Survey of Haematology Healthcare Professionals in the United Kingdom	2021	UK	Cancer setting.	health professionals who had direct contact with patients with haematological cancer diagnosis.	Patients with haematological cancer.	33 doctors. (plus 67 nurses. 61 allied health professionals, 13 pharmacists, 11 clinical practitioners and 11 others).	Anonymous online survey.	The purpose of this study was threefold; i) to examine awareness of PA recommendations, ii) explore beliefs surrounding the role of PA during and after treatment and iii) to understand practices in provision of advice given to patients by HPs working with people living with and beyond haematological cancer in the UK. Predictors of familiarity of PA guidance and provision of advice to patients wer…			Online questionnaire - Piloted in paper form and tested on 3 HP in a local NHS hospital. Used Opinio platform for online pilot survey. Demographic questions and short answer questions used. SPSS used for analysis. Descriptive statistics. Predictors of familiarity with PA guidance were examined using ordinal logistic regression incl. HP familiarity with huidelines, professional group, time in role…												only 21.9% agreed or strongly agreed with the statement that they knew were or who to refer patients who required support to be more active. (was less than nurses and AHPs). This increased to 32.3% after finishing treatment for haematological cancer.				\	51.5% medical respondents reported only giving advice when patients requested ifnormation regarding PA.	only 34.4% medical professionals disagreed/ strongly disagreed with the statement "not feeling confident in making recommendations to patients about PA\". Only 45.2% disagreed with not feeling confident making recommendations to patients that ask about PA after treatment.		Framework method for thematically analysing the data as shown by Ritchie and Spencer 1994.	cannot ascertain a response rate due to online survey. Modest number of responses. May naturally attact HPs with a positive view of the role of PA themselves and those more likely to promote it. High levels of self-reported weekly PA among respondents may indicate this limiting generalisability.	no medical professionals reported knowing relevant guidelines for PA. 51.7% reported giving advice to <25% their patients.
10	J. Osinaike, S. Hartley	Physical activity counselling among junior doctors in the UK: A qualitative study	2021	England (north west)	variable - some were hospital based, some GP, one in research.	Junior doctors across 5 medical specialities (FY2).	No patient group specified	11	Qualitative exploratory study using semi-structured interviews.	The aims of this study were to: were to: •• explore the PA counselling attitudes and practices of junior doctors; •• understand barriers to PA counselling practice among junior doctors; • understand enablers and facilitators to PA counselling among junior doctors		Self-selected sample by responding to posters/ emails. Interviews lasted 40-60 mins. FY2s. Recorded and transcribed verbatim. Analysis followed 6-stage process by Braun and Clarke. Generated codes based on recurring topics or salient points and combined to produce overarching themes. Analysis confirmed data saturation when no new themes emerged.								foundation doctors are allocated longer consultation times in GP than qualified GPs and see more medically stable patinets so this could be favourable to undertaking PA counselling. More time as junior doctors to talk to patients than more senior collegues (eg opportunistically whilst doing bloods). Discharge could be a teachable moment (and in the discharge summary perhaps there could be a secti…		"I have felt much more empowered to have such conversation having seem it done well and I have also seen it done badly and I have seen a patient make a complaint as a consequence of it. I think that negatively impacted my view on it and I will not want any pateint to ahve complaints about me at this point in my career".	Acknowledged that they were well placed to impart information as patients respect their advice "I think I am letting my patient down for not talking to them about PA"		The evidence for stopping smoking is >> than inactivity in the short term. "I think stopping smoking is more important than exercise that is why I am good in smoking cessation advice". It was clear the lack of undergraduate education in this area made it hard to incoroporate PA advice while consulting with patients. Limited awareness of recommended guidelines.	Time pressure, particularly in hospital settings	Lack of clinical support in terms of mentorship and clinical supervision also created a barrier to PA education and counselling.	Participants' leisure time spent undertaking PA had reduced. Although not a consensus among participants, some felt this could undermine the effectiveness of any PA counselling they undertook, as the success of their advice could be influenced by patients' perceptions of themselves as role models for PA.	Felt that Primary care rather than the hospital setting was the optimal place as a disease prevention intervention rather than treatment for a condition. This view was influenced by working practices of clinical setting they were working in. Some felt that PA counselling could be initiated in hospitals as a treatment intervention but that consultants often did not emphasise the importance of PA t…		Participants felt patients admitted for obesity-related illnesses in hopsital could benefit from PA advice but often did not provide this because they felt uncomfortable. "I find it awkward to ask people if they are overweight or if they do any physical activity becuase a patient may take offence to the fact you are calling them fat".... "I knew they could exercise but they were a difficult patie…	"It is not that it is not possible [PA counselling], instead, it is overlooked. In secondary care, they come in with a problem and we fix it and that is the main objective".		small sample, but was aiming for in-depth understanding > generalisability. Only one hospital trust was interviewed and participants were self selecting, and limited clinical placements.	Suggested making it a compulsory part of their clinical assessment may encourage them to approach the discussion. More education could positively influence it.
11	H. Quirk, H. Blake, B. Dee, Cris. Glazebrook	"Having diabetes shouldn't stop them": Healthcare professionals' perceptions of physical activity in children with Type 1 diabetes	2015	UK wide.	8 different diabetes centres.	consultants working in diabetes (also 6 dietician and sepcialist nurse	Children with Type 1 diabetes	4 consultants (plus 6 dieticians and 1 specialist nurse	Semi-structured interviews.	The purpose of this study was to understand HCPs’ perceptions of their role in relation to supporting physical activity for children with T1DM and their under- standing of factors influencing levels of physical activity for children with T1DM in an effort to inform those working with children who have T1DM.		Purposeful sampling approach with snowball techniques where participants suggested collegues who may be interested. Recruitment poster. Had 19 interviews planned but data saturation at 10th and 11th so recruitment stopped. 8 different paediatric diabetes centres across the UK (4 from one centre). Mean duration 40 mins (18-85 mins). 2 interviews face-face, 9 telephone. Recorded interviews. Intervi…							More inclined to provide PA advice "I think its more driven by our personal interests as much as anything else"					More likely to discuss PA with specific children; overweight children "if it's a child who's got a weight problem as well then we might address it". (contrasted to some of the dieticians in the study)	"I'm not quite sure how effective that education is" - questioning effectiveness of the guidelines they were implementing to patients.	There is a lot to discuss about PA with children with T1DM and so was suggested that it was not prioritised.							Bandura’s Social Cognitive Theory (SCT)	Self selected. Snowball techniques were used so may not be representative. Metholodogical disparity between telephone and f-f interviews, though allows for more diversity in participant type and geographical location.
12	J. Shelly, S. Fairclough, Z. Knowles, K. Southern, P. McCormack, E. Dawson, L. Graves, C. Hanlon	A formative study exploring perceptions of physical activity and physical activity monitoring among children and young people with cystic fibrosis and health care professionals	2018	England - Alder hey Children's hospital	Alder Hey hospital	Clinical lead consultant for CF (also dietitian with CF special interest and specialist physio in CF).	children and young people with cystic fibrosis.	1 consultant (1 dietician and 1 physio	1:1 semi-structured interviews	The overarching aim of the research was to explore the use of PA monitoring devices with children and young people with CF. As part of this, our objectives were to: (1) explore barriers, facilitators and perceptions of PA among children and young people with CF; (2) explore the acceptability of a range of PA monitoring devices; (3) explore clinicians’ existing knowledge and perceptions of PA moni…	3, 1:1 semi-structured interview with 15 open-ended questions to explore opinions, knowledge and experience of using PA monitoring devices including benefits and barriers and acceptibility of using them. Online survey was disseminated to phsyios too (findings of this discussed with interviews). Interviews were recorded and transcribed. 46-55 mins. Transcripts were deductively and inductively code…						Was looking at giving PA monitoring devices to children and young people with CF. Research grade device given and also a consumer level device. (accelerometers and pedometers eg Fitbbit flex). Worn for 7 days.			Strong acceptability by the doctor that devices could become part of routine care. "we could very easily fit it into what we do. We have a very good relationship with our families, a respectful relationhip and we have the capacity within our care programme to sort of slot it in. We have plenty of time. We see them regularly in clinic every two to three months. We do annual review, obviously every…												Concern that informing a patient of their low PA may have a detrimental effect rather than encourage PA...I have extreme anxieties how [sedentary patients] will not in any way be helped by this kind of monitoring. I don’t know. That might not be true. I don’t know what the answer is. If you monitor somebody and show them that the level of activity they’re doing is woeful, then that may motivate t…		Limited to just quotations. Was views of a single consultant so really small sample	“I think generally everyone can appreciate the importance of exercise, but there is some definite variability amongst the team as to how we do that, and how important people feel it is.”
13	A. Sissons, A. Grant, A. Kirkland, S. Currie	Using the theoretical domains framework to explore primary health care practitioner’s perspectives and experiences of preconception physical activity guidance and promotion	2020	Scotland	Primary care	GPs (+ community pharmacists)	Preconception women.	8 GPs (plus 7 pharmacists)	Semi-structure interviews (f:f or telephone)	The aims of this study were to explore 1) the current practice and the perspectives of Primary Care health Professionals (PCPs) in delivering preconception PA guidance and 2) the need for an intervention to support preconception women to be physically active.		Convience and purposive sampling of GPs + community pharmacists. Telephone/ f:f semi-structured interviews. Topic guide developed using literature search and application of theoretical domains framekwork to facilitate interviews. Interviews were audio recorded (10-30 mins) transcribed and checked. Pseudonyms. Deductive analysis. Thematic analysis with an inductive approach. NVivo used. One resear…						Knowledge: 5/8 felt awareness of the additional benefits of encouraging preconception PA. 5/8 felt majority of PA guidance for the general population is transferable to preconception.			Environmental context + resources: Preconception patients often present to Primary care for guidance alongside another health issue (4/8). Those seeking preconception guidance tend to be more affluent and knowledgeable (3/8). Patients planning a pregnancy do not appear to frequently approach PCPs for PA and lifestyle advice (3/8)- take up the chance to discuss PA oppertunistically as a result.		Social/ professional role and identity: 6/8 would offer guidance opportunistically. Only 2/8 would find it inappropriate to discuss PA unless relevant to an illness or initiated by patient. 4/8 felt all PCPs should be promoting PA.	Reinforcement: targeting this group is useful as they have an added incentive 3/8. "this sort of added incentive for this added priority and we certainly know that the lifestyle the mother, the lifestyle of the enviornemnt in utero affects people's outcomes later on in life so it is an important group to target". Emotion: anxious patients are more proactive in seeking preconception guidance (2/8)…	Knowledge: 4/8 were unaware of any guidelines on preconception care and PA. 6/8 thoguht preconception patients may not be aware of the importance of preconception PA or that they can approach PCPs for guidance.	Environmental context+resources: 7/ 8 believed time and resource pressures influenced current practice for delivering preconception PA guidance. 4/8 thought preventative care is not a priority in PC ("focus on treating disease, rather than preventing disease". "conflicting demands".			Social/ professional role and identity: Many felt that PCPs have reponsibility but some participants suggested self-amangement options as having greater potential. Many felt other professionals would be more effective at providing preconception PA guidance.		Beliefs about consequences: 3/8 felt their guidance on PA as PCPs may not be as effective as other sources of info.	Beliefs about capabilities: Reluctant to give guidance as it will not translate into behaviour groups. Lecturing patients rarely translates to lasting behaviour change. (5/8). Social/ professional role and identity: 2/8 felt difficulties identifying preconception women. social influences: 2/8 thought pregnancy intentions and PA are sensitive topics.	Theoretical domains framework.	Comparison of different areas in proimary care. Small sample size and opinions may not reflect those of all. Only preconception for women and did not consider that of men who are an under-researched group in preconception care.	"you've got to provide people with the you know, advice but alos ways in which they can put that advice into practice". ?target nurses during routine cervical screening or any other contraceptive check or any professional that sees the patient with or child bearing potential.
14	H. Speake, R. Copeland, J. Breckon, S. Till	Challenges and opportunities for promoting physical activity in health care: a qualitative enquiry of stakeholder perspectives	2021	UK - probably england	Variable - some were diabetes consultant, others surgeons	18-64 delivering care from community-based MSK physio, diabetes, podiatry, chronic pain and continence services, operating clinics at one community location. variable - some were diabetes consultant, others surgeons	operating clinics at a community location, community-based diabetes.	4 doctors- Somewhat unclear.	Semi-structured interviews.	The primary aim of this study was to develop insights into potential users’ perspectives regarding the role of PA within usual care in the UK National Health Service (NHS). This study formed the first part of a process of co-designing a PA pathway with patients and HCPs as outlined elsewhere [7]. Objectives were: 1.to understand patients’ health and care experiences and their perspectives on PA a…			Interview guides developed following 2 rounds piloting. Included open questions about typical care pathways of their patients, the role of PA generally and opportunities and barriers for PA within their current service and/or role. F:F or by telephone. Audiorecorded and transcribed verbatim. Inductive thematic analysis. Codes refined and merged to create themes until meaningful groups (higher ord…													Diabetes consultant: “because we are in clinics we don’t really have time…. to sort of individually counsel people and help them work out what’s the best thing for them.”			The idea of no-one knows quite who's role it is and the extent of their involvement. Need a formal process that would put PA in a central role. “I suppose I would make it part of the standard assessment… if they saw it was being prioritised by the service that might make them think a bit more about it.” (Diabetes Consultant)					Can only use quotes from one doctor. Self-selection bias.
15	P. Wheeler, R. Mitchell, M. Ghaly, K. Buxton	Primary care knowledge and beliefs about physical activity and health: A survey of primary healthcare team members	2017	UK - East midland sites.	GP	GPs and GP regs (also Practice nurses (PNs))		302 results - 166GPs, 65 GP registrars. (71PNs) (several Foundation Year doctors and prescribing advisor + two unknwon occupations so 14 respondents excluded from analysis.	Self-completed anonymised questionnaire	This study sets out to identify current knowledge and beliefs about the benefits of physical activity for disease prevention and treatment among GPs and practice nurses in the UK, specifically asking about their own practice, as well as their knowledge of the guidelines.					Questionnaire that was given out prior to talks given to Primary care HCPs about benefits of PA and health - clinical commisioning group protected learning time event, 3 GP locality meetings and 2 different vocational training scheme teaching sessions. Questionnaire based on one developed for another PA training project and one used in other research. anonymous completion and returned before talk…			77% GPs and 59% GP registrars felt that they had sufficient knowledge to advise about PA.				62% GPs felt very/ extremely confident giving general PA advice to patients. 34.6% GP registrars felt very/ extremely confident.	Only 3.8% GPs said they didn’t think it was part of their role. All the GP registrars thought it was part of their role.		12.8% GPs and 39.7% GP registrars felt lack of knowledge was a barrier. 23.3T GPs and 41% GP registrars felt they did not have sufficient knowledege to advise patients about PA.	91% GPs and 92.1% GP registrars percieved lack of time limiting them discussing PA with their pts.	41.7 GPs and 38.1% GP registrars felt lack of resources was a barrier from discussing PA with pts. 16% GPs and 7.9% GP registrars thought lack of incentives was a barrier.			26,9% GPs and 22.2% GP registrars felt the pts current condition was a barrier from discussing PA.	37.6^ GPs and 65% registrars felt not very confident/ not at all confident giving general PA advice.	30.1% GPs and 28.6% GP registrars thought pateints being unlikely to follow advice was a barrier.		Response rate is unknown as is a survey. Perhaps those with least confidence or knowledge did not complete. Unclear if the opinions represent views of the wider Primary care team. Validated questionnaires seeking understanding in this area don’t exist. Perhaps registrars were more likely to admit they lacked knowledge compared to fully qualified GPs.	GPs 90% of the time sometimes-often asked about regular PA. GP registrars 86% of the time. 28% GPs never use a specific screenig tool and 53% registrars never use one. Only 6.3% GPs often do and 1.6% GP registrars often use a specific PA tool to quantify levels. 18% GPs and 6.3% GP registrars would often signpost inactive patients to local PA opportunities. 63% GPs sometimes would and 48% GP regi…
16	C. Williams, L. Gowing, R. Horn, A. Stuart	A survey of exercise advice and recommendations in United Kingdom paediatric cardiac clinics	2017	UK-wide - each congenital heart disease specialist centre in UK had at least one respondent.	Hospital-	Paediatric cardiac consultants	Children with congenital heart disease	27 cardiac consultants. 15 paediatric consultants (with cardio expertise). A total of 68 responses including nurses and other job roles.	Online questionnaire	The aim of this study was to clarify the current level of advice and provision related to physical activity, which is provided nationwide to CHD patients and their families at the time of consultation.					Paediatric cardiac consultants identified and invied to complete online questionnaire. Other staff working in paediatric cardiac centres were also invited. Response rate of33%. 3-page questionnaire asking frequency PA is discussed and what info is considered when making recommendations. Asked if centre assessed understanding of what activites are apropriate and identify main limiting factors for …										26% consultants felt lack of training was a problem. 60% paediatricians felt lack of training was a barrier. 39% consultants and 53% paediatricians felt uncertainty about appropriate recommendations was a barrier fro providing patients with more detailed, individual recommendations for exercise.	70% cardiac consultants and 53% paediatricians felt lack of consultation time was a barrier fro providing patients with more detailed, individual recommendations for exercise.	39% consultants and 60% paediatricians felt lack of resources was a barrier fro providing patients with more detailed, individual recommendations for exercise.			13% consultants and 7% paediatricians felt lack of patient interest was a barrier fro providing patients with more detailed, individual recommendations for exercise.				Non-response bias. Response rate of 33%. Length of questionnaire may be to blame as time consuming.	Exercise discussed in majority of consultations but provision of written info is rare.
17	Alison Fixsen and Simon Barrett	Challenges and Approaches to Green Social Prescribing During and in the Aftermath of COVID-19: A Qualitative Study	2022	Scotland, North East England	GP	GPs	Not specified	6 GPs	Qualitiative interview-online/ telephone	What are the challenges to and opportunities from delivering green social prescribing during and post_x0002_COVID-19? How do our findings align with plans to expand green social prescribing as a means of improving mental health outcomes and reducing health inequalities?		Loosely structured interview guide. All interviews were conducted individually and 30-60 mins. Audio recorded. Inductive thematic analysis.						One GP talked of the benefits to regular outdoor exercise for chronic pain patients, but there were notions of the role of the GP because some patients were not keen on being offered PA as a drug-free alternative to chronic pain.	All GPs interviewed spoke favourably of social prescribing advisors but those who were "green participants" themselves were far keener to recommend a specific activity to patients. One GP had been involved in parkrun for years, and routinely recommended it to both patients and staff.											One GP talked of the benefits to regular outdoor exercise for chronic pain patients, but there were notions of the role of the GP because some patients were not keen on being offered PA as a drug-free alternative to chronic pain.
18	R. Ward, P. Miller	Depression, physical activity and mental health: An interpretative phenomenological analysis of general practitioners' experiences of exercise referral schemes in the North West	2013	England - North west	GP	GPs with practical experience in the use of exercise referral schemes.	Patients with depression being referred to ERS.	4 GPs	Semi-structured interviews.	This paper uses interpretative phenomenological analysis to explore the experiences of a small sample of GPs in the North West of England. It should be noted at this point that the authors do not claim a study of this form can evidence – in anything other than an anecdotal manner – the propositional ‘effectiveness’ of ERS use as a rehabilitative strategy for depression. Rather, through the induct…		Purposeful sampling. Semi-structured interviews and largely open questioning, either in person or via telephone. Digitally recorded and transcribed. Anonymised at transcription. Avg interview 25mins. Analysis proceeded in line with standard idiographic techniques of IPA - initial free textual analysis condensed into linked (subordinate) themes and into smaller number of master (superordinate) the…						What feedback is obtained is always positive.	"I'd say in both the acute and long term setting it's a valuable therapy for helping them"						GPs are not always made aware of ERS in the area nad have limited info on referral criteria or changes to ERSs themselves."info is often absent or out of date". "systems for referral are not always made clear" There is limited feedback on impacts of referrals so efficacy is hard to judge. "little way of knowing if and/or how the referrral has benefited the patient". Patients may not believe ERSs …	Time constraints on GPs can inhibit patient involvement in ERSs. The institutional need for "Quick fix" strategies constrains GPs in prescribing exercise.	Ongoing lack of institutional support (Finanical) for the use of therapies that don't provide a quick fix - "if the government want to..you know.. Manage health better to decrease the health bill in the future, they have to put [money] in these sorts of areas where perhaps you don't see the immediate benefit".	Participants felt a particular constraint in using exercise referral as it was not a quick fix or a mainstream approach but they had stated their own positive experiences.		Patient-related barriers that GPs viewed as obstacles to referral itself: patients with depression can struggle to motivate themselves to begin exercise and sruggle to sustain exercise in the long term without formal supervision. Patients with depression can be averse to public/ group activities. Financial contsraints on patients that preclude long-term engagement with structured exercise (ie onc…		Exercise often advised but not actually prescribed. Counselling can facilitate a willingness to exercise but may be counterproductive as a preparatory step -some patients felt it made things worse.	Interpretative phenomenological analysis.	The authors do not claim a study of this form can evidence – in anything other than an anecdotal manner – the propositional ‘effectiveness’ of ERS use as a rehabilitative strategy for depression. Only had 4 participants. no indication whether data saturation occured. Unclaer what the ERS that they had experienced were and thus the generalisability - -purposively recruited but unclear if these wer…
19	A. Searle, M. Calnan, K. Turner, D. Lawlor, J. Campbell, M. Chalder, Glyn. Lewis.	General Practitioners' beliefs about physical activity for managing depression in primary care	2012	UK- Bristol + Exeter.	GP - from practices participating in TREAD (a pragmatic RCT of facilitated PA and usual care for depression compared with usual care alone).	GPs	Patients with depression	15	Nested qualitative study- telephone interviews	"The present article reports on the first qualitative investigation of GPs’ views of physical activity for managing depression in the context of a trial of facilitated activity for depression in primary care."		40 GPs approached for interview. Opportunistic sampling from practices recruited to trial- aimed to maximise representation (incl 4 GPs who had not personally referred patients to the trial). Consent forms emailed. Semi-structured topic guide that was informed and developed through discussion and findings from a parallel study. Conducted interviews at the point at which any patients they had refe…					Was practices that were involved in an RCT of PA as a treatment for depression (TREAD study population).	The extent to which GPs promoted PA did not appear to be related to an awareness or appraisal of an evidence base. Few referred to an evidence base for the use of PA in depression treatment but they gave many reaspns they believed explained how PA may be useful in treatment.	Some GPs felt it was important to express their own personal views about efficacy as a potential non-pharma treatment by discussing it explicitly in the consultation. Deemed important to validate the role of a non-pharma intervention to be viewed by pateints. A view that patients look for PA to be promoted in a similar way to pharma treatment. Many helf a "holistic" view such that engaging in PA …				Though GPs had an awareness that there are limitations to the extent to which patients can act on the PA advice, there was a feeling that if PA was recommended by the GP and promoted the patient would be more likely to adhere.	Many were led by patient preferences for alternatives to medication.			Awareness that any facilitated PA would need to be cost-effective and properly resourced to be a viable treatment options "If there were the resources to back it, and an easy way in for patients to access it, I think it could be really very helpful and very beneficial for us in terms of the burden of minor mental health problems. So I think that would be very good. I can’t see it happening (laugh…			An idea of needing to be careful who you push to increase PA - there may be some people who it might have a negative impact on - may need support from specialist services as could be damaging to the patient if offered in isolation if the patient is more vulnerable or may exacerbate low self-esteem.				?Bias sample due to the fact that GPs favoured the promotion of PA despite few being able to cite any scientific evidence for its effectiveness. Variation in the number who did refer to the suggested that the whole sample is not biased but could reflect on variation between ability of GPs to recruit patients to trials or how frequently they see depressed patients with the criteria for the trial o…	Was considerable variation in the extent to which GPs promoted PA as a treatment for depression despite involvement in the trial. Most GPs were "pro PA" - recommended it as part of general lifestyle advice for patients in routine consults but may also recommend PA specifically for mental health. 3 GPs are "champions of PA" as overtly recommended PA as a treatment for depression - likely to have p…
		facilitators
Authors	Title	faciltators: training + education	faciltators: personal high PA level/ interest	Faciltators: time	Facilatators: resources	Facilitators: confidence	faciltators: it is the doctors role	Faciltators: other
L. Avery, C. Exley, S. McPherson, M. Trenell, Q. Amstee, K. Hallsworth	Lifestyle Behavior Change in Patients With Nonalcoholic Fatty Liver Disease: A Qualitative Study of Clinical Practice				Having tools to get data about how the patient is doing - ie what their pedometer shows to incentivise them to see the patient again. A flexible approach to lifestyle management would help.
B. Buckley, S. Finnie, R. Murphy, P. Watson	“You’ve Got to Pick Your Battles”: A Mixed-Methods Investigation of Physical Activity Counselling and Referral within General Practice	14% felt knowledge of effectiveness would encourage them to use referrals. Provision of education.	Having a personal interest means more motivated to know more and promote it. Feels having the enthusiasm helps.		68% felt e-referral systems were a facilitator. Referral process needs to be quick and easy. Incentivising education on this using conitnual professional development points.			46% felt clear marketing information about scheme content was a facilitator. 45% felt clear marketing info about eligibility for the scheme was a facilitator. 30% felt they would be encouraged to refer if the scheme was more PA focused rather than only based at fitness centres. 27% felt better feedback about patient progress would help.
R. Chatterjee, T. Chapman, M. Brannan, J. Varney	GPs’ knowledge, use, and confidence in national physical activity and health guidelines and tools: a questionnaire-based survey of general practice in England	Awareness and use of GPPAQ was statistically higher among GPS that were familiar with national guidelines. (and converse true). 41% had a mod-high understanding of PA tools but only 8% had a high level of understanding on how to implement GPPAQ. Those more familiar with national guidelines were more likely to have greater understanding and be more confident in discussing PA with patients.
E. Cottrell, E. Roddy, T. Rathod, M. Porcheret, N. Foster	What influences general practitioners’ use of exercise for patients with chronic knee pain? Results from a national survey	Increased exercise use among GPs that have read the NICE osteoarthritis guidelines. Increased if GPs disagree it should only be tried after drug therapy.	Personal belief that knee problems are improved by local or general exercises. Exercise usee significantly associated with agreeing exercises should be prescribd to every pt with CKD.				GPs' beliefs about their role in inclusion of exercise into management of CKP was significantly associated with their exercise. The greater they percieved their role, the more likely they were to use it. Also that it was their role to educate the patient.	Exercise use significantly greater among GPs that agreed exercises would be safe for everybody to do.
C. Cunningham, R. O'Sullivan	Healthcare Professionals’ Application and Integration of Physical Activity in Routine Practice with Older Adults: A Qualitative Study	Understanding health benefits -Good evidence that exercise, strength and balance programmes can reduce falls so there's a big payback there to prevent hip #.	Belief of the benefits for health - "suppose we believe, I think that's the thing, I have no doubt of the benefits of exercise). Social identity - role modelling - keen for people to recognise me as someone who goes running.
N. Din, G. Moore, S. Murphy, C. Wilkinson, N. Williams	Health professionals’ perspectives on exercise referral and physical activity promotion in primary care: Findings from a process evaluation of the National Exercise Referral Scheme in Wales		Thought their own activity level made them a credible source of advice to patients. Think the ERS is very useful and can offer a new dimension to healthcare. "It's much better to give [those with low mood] exercise than tp give them tablets"
H. Kassam, V. Brown, P. O'Halloran, P. Wheeler, J. Fairclough, N. Maffulli, D. Morrissey	General practitioners’ attitude to sport and exercise medicine services: a questionnaire-based survey					82% reported that they felt confident in giving less active patients advice about exercise.
N. Kime, A. Pringle, S. Zwolinsky, D. Vishnubala	How prepared are healthcare professionals for delivering physical activity guidance to those with diabetes? A formative evaluation		Unless had a special interset in PA/ E or were enthusiastic, extra training wouldn’t be something you would do eg e-learning on BMJ website. “I’m definitely a less is more doctor. If I can stop people’s medications, then I’m thrilled. But that’s why I sought it [PA/E] out, because there’s good evidence now that exercise and weight loss is probably at least as effective, if not more effective, tha…
O. McCourt, K. Yong, G. Ramdharry, A. Fisher	Physical Activity During and After Haematological Cancer Treatment: A Cross-Sectional Survey of Haematology Healthcare Professionals in the United Kingdom
J. Osinaike, S. Hartley	Physical activity counselling among junior doctors in the UK: A qualitative study			foundation doctors are allocated longer consultation times in GP than qualified GPs and see more medically stable patinets so this could be favourable to undertaking PA counselling. More time as junior doctors to talk to patients than more senior collegues (eg opportunistically whilst doing bloods). Discharge could be a teachable moment (and in the discharge summary perhaps there could be a secti…		"I have felt much more empowered to have such conversation having seem it done well and I have also seen it done badly and I have seen a patient make a complaint as a consequence of it. I think that negatively impacted my view on it and I will not want any pateint to ahve complaints about me at this point in my career".	Acknowledged that they were well placed to impart information as patients respect their advice "I think I am letting my patient down for not talking to them about PA"
H. Quirk, H. Blake, B. Dee, Cris. Glazebrook	"Having diabetes shouldn't stop them": Healthcare professionals' perceptions of physical activity in children with Type 1 diabetes		More inclined to provide PA advice "I think its more driven by our personal interests as much as anything else"					More likely to discuss PA with specific children; overweight children "if it's a child who's got a weight problem as well then we might address it". (contrasted to some of the dieticians in the study)
J. Shelly, S. Fairclough, Z. Knowles, K. Southern, P. McCormack, E. Dawson, L. Graves, C. Hanlon	A formative study exploring perceptions of physical activity and physical activity monitoring among children and young people with cystic fibrosis and health care professionals			Strong acceptability by the doctor that devices could become part of routine care. "we could very easily fit it into what we do. We have a very good relationship with our families, a respectful relationhip and we have the capacity within our care programme to sort of slot it in. We have plenty of time. We see them regularly in clinic every two to three months. We do annual review, obviously every…
A. Sissons, A. Grant, A. Kirkland, S. Currie	Using the theoretical domains framework to explore primary health care practitioner’s perspectives and experiences of preconception physical activity guidance and promotion	Knowledge: 5/8 felt awareness of the additional benefits of encouraging preconception PA. 5/8 felt majority of PA guidance for the general population is transferable to preconception.			Environmental context + resources: Preconception patients often present to Primary care for guidance alongside another health issue (4/8). Those seeking preconception guidance tend to be more affluent and knowledgeable (3/8). Patients planning a pregnancy do not appear to frequently approach PCPs for PA and lifestyle advice (3/8)- take up the chance to discuss PA oppertunistically as a result.		Social/ professional role and identity: 6/8 would offer guidance opportunistically. Only 2/8 would find it inappropriate to discuss PA unless relevant to an illness or initiated by patient. 4/8 felt all PCPs should be promoting PA.	Reinforcement: targeting this group is useful as they have an added incentive 3/8. "this sort of added incentive for this added priority and we certainly know that the lifestyle the mother, the lifestyle of the enviornemnt in utero affects people's outcomes later on in life so it is an important group to target". Emotion: anxious patients are more proactive in seeking preconception guidance (2/8)…
H. Speake, R. Copeland, J. Breckon, S. Till	Challenges and opportunities for promoting physical activity in health care: a qualitative enquiry of stakeholder perspectives
P. Wheeler, R. Mitchell, M. Ghaly, K. Buxton	Primary care knowledge and beliefs about physical activity and health: A survey of primary healthcare team members	77% GPs and 59% GP regs felt that they had sufficient knowledge to advise about PA.				62% GPs felt very/ extremely confident giving general PA advice to patients. 34.6% GP regs felt very/ extremely confident.	Only 3.8% GPs said they didn’t think it was part of their role. All the GP registrars thought it was part of their role.
C. Williams, L. Gowing, R. Horn, A. Stuart	A survey of exercise advice and recommendations in United Kingdom paediatric cardiac clinics
